# Supplementary material for: Dynamic constriction and fission of endoplasmic reticulum membranes by reticulon
Source: Nat Commun. 2019 Nov 22;10:5327. doi: 10.1038/s41467-019-13327-7 (PMC6876568; doi:10.1038/s41467-019-13327-7)
Supplement: Supplementary file 17 — Source Data [file 41467_2019_13327_MOESM17_ESM.xlsx]

## Sheet: Fig.1d
Control	Rtnl1'/Rtnl1'	atl2/atl2	Rtnl1'/Rtnl1';atl2/atl2	UAS-Rtnl/tubulin-Gal4	UAS-Rtnl;atlRNAi/tubulin-Gal4
186.985	210	64.531	159	101.647	42
204.801	224	72.953	185	122.623	46
242.821	233	78	204	133.695	50
250.151	246.464	81.613	252.335	134.346	56
253.268	303	83.041	255.3	145.51	64
264.052	321	84.987	256	147.752	65
271.672	331	85.137	258.428	154.197	66
349.559	402	87.87	284	159.124	67
355.811	402.515	89	310.533	160.478	67
373.546	414	94	314.281	163.956	71
389.367	420.519	94	358	170.352	78
399.769	427	95.212	360.715	170.455	81
422.167	436	97	368	170.907	86
447.246	456.799	108.802	376.884	171.77	89
455.922	471.452	109.048	377.981	172.423	91
459.453	480.161	110	397.947	173.63	96
467.707	487	110	402	177.096	97
469.517	494	110	409.434	178.395	102
479.332	501	112	411.982	179.34	103
490.369	506	114.287	425	180.078	104
505.033	513	114.794	433.749	180.276	105
505.061	533.744	117	445.27	180.603	107
515.055	559.842	117	472.192	185.476	110
515.081	560	117.647	480	185.899	111
515.465	563	120.116	489.813	190.739	116
532.925	614.8	122.086	509.376	194.03	116
537.182	619	123	515.863	196.726	116
539.997	632	126	525	197.176	120
556.151	637	126	531.656	198.197	121
563.173	666	127.459	531.829	198.678	121
575.268	689.397	127.769	540.862	200.229	123
590.42	689.657	130	548.66	202.973	123
592.217	692.478	130	603.637	204.545	123
595.264	699	130	607.6	204.801	124
601.172	724.04	130	616.12	207.813	124
606.408	735	131	621	213.007	129
614.984	740	133	624	214.29	130
616.104	757.197	136	642	216.761	130
623.801	758	137	701.197	217.851	131
631.76	769	137	708.318	218.556	132
634.711	772	137	709.97	220.802	133
654.196	824.023	137	725.484	225.494	135
666.175	840.566	137	728.292	229.569	136
667.553	844.663	139.116	734.745	231.928	137
668.529	866	139.384	737.207	232.719	139
680.216	875.433	145	738	233.865	139
682.044	890	145	740.633	234.138	146
692.62	890.8	145	742	234.339	146
697.324	898.314	145	750	235.351	146
706.254	923.272	145.344	756	235.67	148
707.681	944	148.044	763.761	236.201	149
708.995	955.2	151	771.627	236.751	153
711.511	982.314	153	776.007	237.325	153
714.564	993.287	153	777.172	238.47	153
725.831	994	153	782.593	240.028	154
734.026	1012.03	153	789.437	242.957	159
735.905	1039.15	156	813	244.837	159
742.947	1048.3	156	820.077	246.069	161
743.026	1059	158	831	248.555	165
748.867	1066	165	842	249.135	167
765.49	1074.2	166.481	852	249.315	168
768.372	1081.26	173	867.6	250.33	168
774.2	1105	178	870	250.948	169
780.464	1108	178	885.675	252.951	172
783.271	1150.97	181.026	896.369	254.507	177
792.187	1185	184	918.74	256.199	177
802.229	1205	185	921	258.476	179
808.621	1243.42	185	928.486	260.095	180
815.089	1264.1	186	955	260.335	183
824.196	1305	186	987	262.306	185
844.023	1349	194	1004.7	262.564	185
853.554	1351.6	197.719	1010.54	267.824	188
868.261	1361	200	1015.86	271.512	191
886.975	1398.33	213	1081.01	276.316	193
920.338	1405.49	213	1138.89	280.579	195
933.37	1422.3	213	1145.67	282.224	196
939.256	1438.89	216	1161.1	283.291	200
966.676	1439.37	223	1235	283.836	200
984.841	1528.16	225.123	1260.37	283.836	201
1003.36	1544	226	1391.36	285.812	203
1005.21	1561	226.883	1408.93	286.45	204
1024.59	1576.4	233	1409.25	289.271	207
1029.18	1602.53	233	1471.98	289.533	208
1036.66	1654	234.794	1499.29	293.261	211
1039.04	1668.44	236.609	1551.93	294.02	213
1075.74	1676.85	238	1580	296.904	213
1089.83	1706.31	239	1610.93	299.457	223
1121.19	1709.07	253	1658.23	299.494	225
1134.55	1748.02	261	1697.98	300.109	226
1137.4	1760	261	1813.19	300.29	228
1137.96	1823.03	261.555	2036.1	303.052	234
1152.82	1894.72	263	2159	306.354	234
1161.61	1907	270	2244.79	306.78	235
1200.91	1926.96	275	2408.7	307.065	235
1203.17	1978.8	277	2630.66	308.447	237
1205.11	1982.77	279	2684.5	309.912	244
1264.8	2000.29	281	2882.19	317.631	245
1285.81	2116.63	285	2990.11	319.811	247
1321.12	2138	289	3645.36	322.428	254
1336.91	2174	291	4605.53	323.983	258
1364.61	2182	293.605		326.821	263
1392.34	2203	301		327.29	264
1403.32	2251	303		328.132	265
1426.95	2288.16	304		329.311	265
1435.08	2295.6	306		329.424	275
1453.12	2302	308		332.048	279
1493.36	2307	310		333.412	283
1498.88	2345.55	320		336.298	289
1505.95	2378.18	322		336.79	290
1507.56	2401	322		338.529	295
1568.32	2435.55	323.72		342.341	298
1634.93	2449	326.219		344	299
1654.27	2519.78	330		344.105	303
1848.11	2536.13	330		347.156	313
1851.89	2558.09	336		347.526	316
1933.05	2561.47	338		348.303	319
1941.24	2703.8	342		348.521	327
2015.55	2726.53	346		348.685	328
2327.88	2768.21	349.421		349.906	328
2345.69	2973	362		351.172	331
2345.86	3033.2	368		351.39	337
2429.23	3117	369		352.545	338
2458.35	3262.47	372		354.613	343
2999.58	3368.26	390		355.16	348
	3414	395.918		356.148	350
	3510.5	401.545		359.976	356
	3533.53	404.187		361.62	360
	3538	438		362.58	394
	3615	439.364		364.29	395
	3662.75	448.859		364.669	406
	3747	456		366.477	427
	4014.49	475		366.82	455
	4308.65	494.437		371.344	457
	4349	556		371.91	473
	4418	563		380.804	474
	4529.6	611		381.213	482
	5028.9	612.82		385.095	485
	5300.62	629		390.776	512
	5389.2	636		392.532	586
	5423.98	652		393.165	641
	5746.89	669.131		397.813	648
	8196.94	679		398.572	691
		773		404.383	697
		774.794		407.416	1003
		791		407.544	1658
		796		407.693
		797		407.966
		834		407.967
		883		413.909
		925.198		415.084
		926.189		417.783
		980		425.736
		980.482		425.977
		1115		428.58
		1215.72		432.168
		1235		434.295
		1799		435.361
				437.882
				438.41
				439.428
				442.002
				443.723
				449.79
				452.557
				456.625
				457.446
				458.039
				460.04
				462.712
				468.404
				468.601
				469.585
				470.764
				472.548
				472.569
				481.828
				484.775
				485.814
				491.011
				493.229
				493.545
				493.842
				508.368
				511.807
				513.137
				513.331
				514.833
				515.624
				516.479
				519.086
				521.651
				523.743
				529.213
				531.716
				536.569
				539.359
				545.628
				560.947
				562.632
				566.44
				577.315
				580.151
				584.318
				592.005
				604.706
				611.467
				614.347
				619.012
				636.964
				648.59
				659.78
				664.463
				664.529
				670.531
				691.548
				693.752
				714.128
				714.434
				721.012
				727.281
				743.432
				744.145
				746.104
				746.345
				809.389
				824.815
				828.686
				831.844
				849.532
				850.938
				894.206
				917.085
				926.993
				932.145
				938.687
				950.477
				981.783
				1004.32
				1013.66
				1014.59
				1040.65
				1055.17
				1099.46
				1159.61
				1185.99
				1199.69
				1202.89
				1207.41
				1208.89
				1212.68
				1220.8
				1236.75
				1326.4
				1444.07
				1444.22
				1492.82
				1618.05
				1764.3
				2418.41
				3750.27
Control	Rtnl1'/Rtnl1'	atl2/atl2	Rtnl1'/Rtnl1';atl2/atl2	UAS-Rtnl/tubulin-Gal4	UAS-Rtnl;atlRNAi/tubulin-Gal4
939.536	1731.66	311.115	973.59	482.935	237.572	mean
538.168	1367.15	271.28	760.828	382.215	189.673	SD
124	142	157	100	260	145	n
48.525	115.135	21.7198	76.4661	23.7497	15.806	SEM

## Sheet: Fig. 2b
		Rtnl1 OE							Control							Atl RNAi
							Cell1
Cell1	1		47.0025					1		18.5389				Cell1	1		36.9529
	2		17.8522				Cell2	1		23.5949					2		24.8433
	3		15.4178					2		85.2038	excl			Cell2	1		101.87
	4		54.4306					3		45.9414					2		39.1134
	5		34.2688					4		14.4815					3		16.9783
Cell2	1		64.0433					5		46.8777					4		62.6076
	2		59.418					6		32.7083				Cell3	1		68.1248
	3		38.2637					7		9.42548					2		44.9427
Cell3	1		37.7643					8		7.86497					3		45.4178
	2		38.7006				Cell3	1		15.1057					4		9.11338
	3		42.4459					2		14.4815					5		80.6713
	4		72.0955					3		69.1618	excl			Cell4	1		18.8013
	5		40.0115				Cell4	1		9.73758					2		18.8013
Cell4	1		78.2752					2		27.9643					3		38.3885
	2		135.39	excl				3		8.80127					4		85.2038
Cell5	1		66.665				Cell5	1		10.986					5		69.6854
	2		43.3822					2		28.2764					6		17.2904
	3		78.1503					3		11.2981				Cell5	1		59.8981
	4		70.9096				Cell6	1		25.4675					2		11.9223
	5		43.6943												3		44.3185
	6		40.9478												4		13.8573
															5		29.1134
															6		17.2904
		Mean	53.2918	SEM	5.64586				Mean	26.6272	SEM	4.92616				Mean	41.9655	SEM	5.51143

## Sheet: Fig.3e
	CONTROL		Rtnl1 OE
1	1.19141		0.641754
2	1.1238		0.357227
3	1.03017		0.690416
4	1.0611		0.254923
5	0.962307		0.761498
6	1.02654
7	0.994586
8	1.02975
9	0.902002
10	1.20213
Mean	1.05238		0.541164
SD	0.095842		0.221759

## Sheet: Fig.4b
Lipid tubes	Rtnl1 tubes	Rtnl1 tubes
	1/300 Rtnl1/lip	1/150 Rtnl1/lip
	Rt, nm
65.4874	18.8081	7.61333
72.1634	22.6549	6.61044
77.0055	20.8126	9.24315
76.1232	20.3261	8.48088
81.5109	25.4378	6.73357
70.1146	9.36945	7.43099
77.4301	14.1915	9.45839
77.0072	16.0943	9.23657
65.3926	15.783	8.68296
68.1546	21.7273	9.18675
68.3846	28.5322	14.033
67.8466	22.4127	15.2614
73.4323	26.7915	15.1637
76.1553	28.1537	10.8542
79.7869	11.8497	12.2575
87.0669	25.0724	15.3629
85.8826	6.87194	13.2256
93.6127	21.4375	14.2802
94.5525	22.7025	17.2776
95.6336	21.6797	14.1862
81.4449	10.0874	9.28075
81.1708	12.7341	9.67833
77.0469	11.2247	9.25161
64.5475	8.07636	11.6437
78.7168	10.4917	9.20179

## Sheet: Fig.4c
GFP/Rh	fluorescences
in reservoir	in nanotube
0.12064	0.61452
0.13417	0.78464
0.33508	0.77429
0.14841	0.76928
0.28192	0.70848
0.36876	0.69888
0.17718	0.81152
0.31691	0.7368
0.4791	0.86884
0.49748	0.61566

## Sheet: Fig.4d
Rt (nm), Rtnl1	force (pN), Rtnl1	Rt (nm), lipid	force (pN), lipid
7.61333	3.95	65.4874	6.56
6.61044	0.16	72.1634	4.58
9.24315	0.06	77.0055	5.29
8.48088	1.94	76.1232	9.02
6.73357	20.96	81.5109	6.49
7.43099	21.96	70.1146	8.96
9.45839	2.6	77.4301	6.99
9.23657	14.4	77.0072	6.89
8.68296	6.13	65.3926	6.01
9.18675	4.17	68.1546	5.64
14.033		68.3846	5.93
15.2614		67.8466	13.34
15.1637		73.4323	5.25
10.8542		76.1553	8.82
12.2575		79.7869	5.97
15.3629		87.0669	9.19
13.2256		85.8826	5.45
14.2802		93.6127	5.54
17.2776		94.5525	8.13
14.1862		95.6336	8.13
9.28075		81.4449	4.33
9.67833		81.1708	7.82
9.25161		77.0469	9.76
11.6437		64.5475	5.47
9.20179		78.7168	4.73
			5.32

## Sheet: Fig.5b
Rt static (nm)	Rt dynamic (nm)	Rt dynamic/Rt static
	in the bulk		near reservoir
7.61333	5.16391
6.61044	5.12349		3.29143
9.24315	5.43272		2.24
8.48088	3.44668	excl	2.11692
6.73357	2.88461	excl	2.36571
7.43099	8.95365		2.32851
9.45839	9.18393		2.13181
9.23657	11.2583		2.9212
8.68296	9.1736
9.18675	8.85778
14.033	6.79466
15.2614	5.4628
15.1637	5.33497
10.8542	5.71752
12.2575	5.7476
15.3629	7.05878
13.2256	4.68737
14.2802	4.77102
17.2776	6.27207
14.1862	5.05864
9.28075	7.91881
9.67833	8.19796
9.25161	4.25125
11.6437	4.16289
9.20179	7.19225

## Sheet: Fig.5d
Rtnl1 nanotubes	force at the point of fission(pN)		Lipid nanotubes	Max force at a given speed			Rtnl1 nanotube, max force unbroken
Vt=0.1um/s	Vt=8um/s	high Vt (106um/s)	Vt=0.1um/s	Vt=8um/s	high Vt (112 um/s)		Vt=8um/s
36.75	42.28	78	5.62	7.44	53.06		78.38
41.14	89.21	77.18	6.46	6.1	35.58		62.65
46.53	66.09	89.4	6.46	7.02	150.4		79.64
29.93	36	120.41	11.32	6.78	19.46		36.75
20.61	76.96	45.1	8.3	11.39	166.72		102.92
34.43		103.64	9.58	8.05	39.45		109.76
11.53		127.35	8.45	9.56	47.61		38.43
23.26		125.84	8.01	19.29	154.26		83.28
19.02		143.2	7.52	7.79	77.7		82.16
11.01		120.16		7.15	40.77		101.01
		148.09		5.77	67.95		54.34
		131.14		11.62	36.01		41.14
				6.77	49.53		75.47
				20.57	38.54		36.914
				8.42	56.68		77.02
				15.17	36.59		46.53
				10.9	39.83		45.6
				17.28	59.53		67.4
				14	41.48		20.61
				14.12	50.47		115.68
				12.92	47.03		38.85
				10.88	40.71		52.97
				22.65	40.81		14.62
				9.87	40.81
				18.42
				9.75
				11.2
				5.68
				9.11
				10.56
				6.97
				5.92
				22.53
				7.14

## Sheet: Fig.5f
	force at the point of fission (pN)
20PE	60PE	40PE
10.12	34.54	36.75
21.12	28	41.14
22.18	34.43	46.53
54.22	25.66	29.93
41.99		20.61
		34.43
		11.53
		23.26
		19.02
		11.01

## Sheet: Sup Fig 1C
RtnlI; UAS-Rtnl6/Arm-Gal4	Control and Rtnl1/Rtnl1 numbers same as in Fig 1d
1386.94
1305.26
303.844
412.985
407.978
567.406
380.371
848.36
207.245
452.9
907.359
814.465
819.57
230.693
960.251
977.187
250.877
598.338
668.625
2310.07
732.952
628.544
415.019
1259.19
1100.15
1217.89
403.436
369.86
298.572
676.999
528.636
300.254
677.167
417.632
363.216
377.232
458.666
423.946
204.383
465.602
582.094
872.629
314.98
2214.95
2432.57
326.196
711.409
244.247
844.59
488.882
259.278
538.492
1087.04
408.747
625.215
327.685
1653.31
962.726
804.891
358.973
247.996
466.603
415.234
1126.55
493.821
742.133
256.961
416.272
574.774
412.591
2248.65
683.003
831.509
668.225
289.583
621.131
1005.13
697.262
RtnlI; UAS-Rtnl6/Arm-Gal4

[truncated: 5 more sheets: Sup Fig.1d,e, Sup Fig.2d, Sup Fig.4d, Sup Fig.5c, Sup. Fig 6b]
